# Supplementary material for: Epidemiological dynamics of an urban Dengue 4 outbreak in São Paulo, Brazil
Source: PeerJ. 2016 Apr 5;4:e1892. doi: 10.7717/peerj.1892 (PMC4824887; doi:10.7717/peerj.1892)
Supplement: Supplemental Information 3 — A cluster is defined by the first sequence, known as the centroid. Every sequence in the cluster has similarity above a 94% identity threshold with the centroid. [file peerj-04-1892-s003.txt]

Cluster 0 (471 sequences):
GU_0550
GU_0546
GU_0538
GU_0576
GU_0543
GU_0553
GU_0565
GU_0568
GU_0592
GU_0612
GU_0628
GU_0667
D4_G2_NC_U18432_1984
D4_G2_BR_JQ513334_2010
D4_G2_BR_JQ513335_2011
D4_G2_BR_JQ513336_2011
D4_G2_BR_JQ513337_2011
D4_G2_BR_JN983813_2010
D4_G2_BR_JN559741_2010
D4_G2_BR_JQ513343_2011
D4_G2_BR_JQ513344_2011
D4_G2_BR_JQ513342_2011
D4_G2_BR_JQ513338_2011
D4_G2_BR_JQ513339_2011
D4_G2_BR_JQ513332_2010
D4_G2_BR_JQ513330_2010
D4_G2_BR_JQ513331_2010
D4_G2_BR_JQ513340_2010
D4_G2_BR_JQ513333_2010
D4_G2_BR_JQ513341_2010
GU_0254
GU_0549
GU_0551
GU_1221
D4_G2_PR_AY15285_1985
D4_G2_PE_GQ139562_2007
GU_0524
GU_1072
D4_G2_VE_EU854301_2007
GU_0236
D4_G2_US_GQ199881_1996
GU_0418
GU_1043
GU_1010
GU_1032
D4_G2_PR_AY152316_1982
D4_G2_PE_GQ139560_2008
D4_G2_PE_GQ139552_2008
D4_G2_PE_GQ139548_2008
D4_G2_PF_U18438_1979
D4_G2_PF_U18439_1985
D4_G2_PR_AY152324_1982
D4_G2_PE_GQ139571_2008
D4_G2_CO_GQ868585_2005
D4_G2_CO_GQ868583_2004
D4_G2_CO_GQ868584_2004
D4_G2_GP_DQ390320_2004
D4_G2_GF_DQ390327_1994
D4_G2_PE_GQ139561_2008
D4_G2_EC_GQ139572_2006
D4_G2_CO_GQ868582_2001
D4_G2_MY_FN429919_1995
D4_G2_PE_GQ139564_2000
D4_G2_EC_GQ139575_2000
GU_1224
GU_1194
GU_1229
GU_1152
GU_1145
GU_0756
GU_0697
GU_1126
GU_1107
GU_1116
GU_1179
GU_0421
GU_0344
GU_0471
GU_0426
GU_0477
GU_0975
GU_0972
GU_0970
GU_1063
GU_0971
D4_G2_MQ_DQ390321_2004
D4_G2_EC_AY152292_1994
D4_G2_DM_AF326573_1981
GU_0915
GU_0834
GU_0911
GU_0727
GU_0731
GU_0864
GU_0836
GU_0868
D4_G2_PR_AY152208_1992
D4_G2_PR_AY152084_1994
D4_G2_PR_AY152244_1987
D4_G2_PR_AY152168_1992
D4_G2_VE_FJ882586_2007
D4_G2_PR_AY152120_1994
D4_G2_PR_AY152196_1992
D4_G2_PR_AY152264_1987
D4_G2_PR_AY152144_1994
D4_G2_PR_AY152156_1994
D4_G2_PR_AY152056_1998
D4_G2_SG_AY762085_1995
D4_G2_SV_U18426_1983
D4_G2_TT_AY152377_1994
D4_G2_US_FJ810417_1995
D4_G2_TT_AY152380_1984
D4_G2_VE_GQ139583_2000
D4_G2_VE_FJ639739_1998
D4_G2_BS_AY152364_1998
D4_G2_US_FJ882600_1999
D4_G2_VE_AY152092_1995
D4_G2_US_FJ850058_1996
D4_G2_US_GQ199882_1996
D4_G2_VE_FJ882591_2007
D4_G2_VE_FJ882582_2007
D4_G2_VE_FJ882584_2007
D4_G2_US_FJ882598_1998
GU_0135
D4_G2_VE_GQ139590_2005
D4_G2_VE_EU854299_2007
D4_G2_VE_FJ639773_2001
D4_G2_VE_FJ639745_1999
D4_G2_VE_FJ639742_1999
D4_G2_VE_GQ139588_2004
D4_G2_US_GQ199883_1996
D4_G2_US_GQ199885_1996
D4_G2_VE_GQ139587_2004
D4_G2_VE_GQ139586_2001
D4_G2_PE_GQ139551_2008
D4_G2_PE_GQ139558_2008
D4_G2_PE_GQ139550_2008
D4_G2_MY_FM986673_1997
D4_G2_MY_FM986671_1999
D4_G2_PE_GQ139568_2008
GU_1165
GU_1139
GU_1166
GU_1040
GU_1060
GU_0764
GU_0921
GU_0867
GU_0885
GU_0689
GU_0700
GU_0397
GU_0670
GU_0673
GU_0686
GU_0552
GU_0505
GU_0595
GU_0459
GU_0487
GU_0264
GU_0269
GU_0235
GU_0859
D4_G2_GF_DQ390328_2004
D4_G2_GF_DQ390323_2005
D4_G2_CO_FJ024476_1997
D4_G2_EC_GQ139577_2000
D4_G2_PE_GQ139555_2008
D4_G2_PE_GQ139553_2008
D4_G2_EC_GQ139576_2000
D4_G2_EC_GQ139573_2000
D4_G2_MQ_AY152100_1995
D4_G2_MX_DQ341211_1983
D4_G2_SV_AY152300_1993
D4_G2_PR_AY152136_1994
D4_G2_PR_AY152040_1998
D4_G2_PR_AY152132_1994
D4_G2_PR_AY152116_1994
D4_G2_PR_AY152248_1987
D4_G2_PR_AY152052_1998
GU_0684
GU_0617
GU_0682
GU_0590
GU_0649
GU_0300
GU_0339
GU_0449
GU_0248
GU_0285
GU_0318
GU_0513
GU_0495
GU_0535
GU_0508
GU_0503
D4_G2_VE_FJ639748_2000
D4_G2_VE_GQ139580_1998
D4_G2_VE_GQ139584_2000
D4_G2_VE_GQ139582_1999
D4_G2_VE_FJ850095_2000
D4_G2_BB_AY152376_1993
D4_G2_CO_DQ341219_1996
D4_G2_BR_U18425_1982
D4_G2_VE_GQ139589_2005
D4_G2_VE_GQ199876_2007
D4_G2_VE_FJ182017_2007
D4_G2_VE_GQ139591_2007
GU_0202
D4_G2_VE_FJ882588_2007
D4_G2_VE_FJ882587_2007
D4_G2_PR_AY152855_1990
D4_G2_PR_AY152192_1992
D4_G2_PR_AY152184_1992
GU_0061
D4_G2_US_GQ199884_1996
D4_G2_US_EU854297_1998
D4_G2_VE_EU854300_2007
D4_G2_US_GQ252675_1995
D4_G2_US_FJ882597_1998
D4_G2_US_FJ882601_1999
D4_G2_VE_GQ139578_1997

Cluster 1 (2 sequences):
D4_S_MY_AF231725_1973
D4_S_MY_AF231724_1973

Cluster 2 (64 sequences):
D4_G1_TH_AY618963_1986
D4_G1_TH_AY618964_1991
D4_G1_TH_AY780644_1985
D4_G1_TH_AY618970_1993
D4_G1_TH_AY618969_1993
D4_G1_TH_AY618952_1980
D4_G1_KH_EU448455_2005
D4_G1_TH_AY618949_1976
D4_G1_PH_U18433_1956
D4_G1_MM_EU478410_2006
D4_G1_LK_U1843778_1978
D4_G1_TH_AY618956_1983
D4_G1_TH_AY618960_1985
D4_G1_TH_AY618953_1981
D4_G1_TH_AY618961_1985
D4_G1_TH_AY618958_1984
D4_G1_TH_AY618976_1996
D4_G1_TH_AY618938_2000
D4_G1_TH_AY618941_2001
D4_G1_TH_AY618977_1996
D4_G1_TH_AY618982_1998
D4_G1_TH_AY618973_1994
D4_G1_TH_AY618935_2000
D4_G1_TH_AY618985_1999
D4_G1_TH_AY618984_1999
D4_G1_TH_AY618987_1999
D4_G1_TH_AY618971_1993
D4_G1_TH_EU448456_2005
D4_G1_VN_EU448450_2006
D4_G1_TH_AY618951_1977
D4_G1_TH_AY618991_1977
D4_G1_TH_AY618948_2002
D4_G1_VN_EU448452_2004
D4_G1_TH_AY618946_2002
D4_G1_TH_AY618945_2002
D4_G1_TH_U18442_1984
D4_G1_TH_AY618954_1982
D4_G1_TH_AY618959_1984
D4_G1_TH_AY618955_1982
D4_G1_LK_AY550909_1978
D4_G1_TH_EU448454_2007
D4_G1_TH_EU448457_2003
D4_G1_VN_EU448451_2002
D4_G1_TH_AY618947_2002
D4_G1_KH_EU448453_2003
D4_G1_TH_AY618968_1992
D4_G1_TH_AY618962_1986
D4_G1_TH_AY618990_1991
D4_G1_TH_AY618957_1983
D4_G1_TH_AY618967_1992
D4_G1_TH_AY618966_1991
D4_G1_KH_AB111089_2002
D4_G1_MY_AF231722_1969
D4_G1_TH_AY618943_2001
D4_G1_TH_AY618936_2000
D4_G1_TH_AY618944_2001
D4_G1_TH_AY618975_1995
D4_G1_TH_AY618939_2000
D4_G1_TH_AY618974_1995
D4_G1_TH_AY618983_1998
D4_G1_TH_AY618972_1994
D4_G1_TH_AB111087_1999
D4_G1_TH_AY618992_2001
D4_G1_TH_AY618980_1998

Cluster 3 (111 sequences):
D4_G2_MY_FN429925_2004
D4_G2_MY_FN429924_2003
D4_G2_MY_AJ428556_2001
D4_G2_MY_AJ428557_2001
D4_G2_MY_FN429926_2004
D4_G2_MX_DQ341213_1985
D4_G2_MX_U18431_1984
D4_G2_ID_U18430_1977
D4_G2_ID_AB111088_2002
D4_G2_CR_AY152104_1996
D4_G2_MS_AY152370_1994
D4_G2_HN_AY152379_1991
D4_G2_ID_U18428_1973
D4_G2_ID_EU448463_2007
D4_G2_ID_U18429_1976
D4_G2_PR_AY152272_1986
D4_G2_PR_AY152224_1986
D4_G2_PR_AY152336_1982
D4_G2_PR_AY152212_1992
D4_G2_PR_AY152276_1986
D4_G2_PR_AY152108_1987
D4_G2_PR_AY152220_1987
D4_G2_PR_AY152344_1982
D4_G2_PR_AY152232_1987
D4_G2_PR_AY152284_1987
D4_G2_PR_AY152160_1992
D4_G2_PR_AY152188_1992
D4_G2_PR_AY152140_1994
D4_G2_SR_AY152386_1982
D4_G2_PR_AY152036_1998
D4_G2_PR_AY152044_1998
D4_G2_PR_AY152060_1998
D4_G2_PR_AY152076_1998
D4_G2_PR_AY152080_1998
D4_G2_SB_EU448462_2007
D4_G2_US_FJ226067_1994
D4_G2_US_FJ850057_1995
D4_G2_PR_AY152216_1987
D4_G2_SV_U18427_1994
D4_G2_SR_AY152373_1994
D4_G2_TT_AY152381_1984
D4_G2_TT_AY152367_1999
D4_G2_TT_AY152383_1982
D4_G2_CN_EF436282_1978
D4_G2_VE_FJ639737_1998
D4_G2_US_GQ199880_1995
D4_G2_US_FJ882595_1998
D4_G2_US_EU854296_1998
D4_G2_VE_GQ139585_2001
D4_G2_MY_FN429920_2001
D4_G2_MY_AJ428560_2001
D4_G2_MX_DQ341218_1997
D4_G2_MX_DQ341215_1995
D4_G2_MX_DQ341217_1996
D4_G2_MY_FM986674_2002
D4_G2_MY_FN429923_2003
D4_G2_MY_FN429922_2002
D4_G2_MX_DQ341216_1995
D4_G2_PR_AY152312_1982
D4_G2_PR_AY152296_1982
D4_G2_PR_AY152320_1982
D4_G2_MY_AJ428559_2001
D4_G2_PH_EU448458_2004
D4_G2_CN_EF436279_1978
D4_G2_BS_AY152366_1998
D4_G2_GF_DQ390329_1994
D4_G2_GF_DQ390326_1995
D4_G2_MX_AY152304_1995
D4_G2_GF_DQ390325_1994
D4_G2_JM_AY152389_1981
D4_G2_ID_AY858049_2004
D4_G2_JM_AY152384_1983
D4_G2_ID_EU448460_2006
D4_G2_ID_EU448461_2004
D4_G2_MX_DQ341212_1984
D4_G2_MS_AY152369_1994
D4_G2_MX_DQ341210_1983
D4_G2_MX_AY152378_1991
D4_G2_TH_Y618993_2000
D4_G2_PR_AY152236_1987
D4_G2_PR_AY152280_1986
D4_G2_TT_AY152382_1982
D4_G2_US_GQ199879_1994
D4_G2_SR_AY152374_1994
D4_G2_TL_EF440435_2000
D4_G2_SR_AY152372_1994
D4_G2_PR_AY152228_1987
D4_G2_PR_AY152128_1994
D4_G2_PR_AY152204_1992
D4_G2_PR_AY152124_1994
D4_G2_PR_AY152096_1994
D4_G2_PR_AY152352_1982
D4_G2_PR_AY152348_1982
D4_G2_PR_AY152328_1982
D4_G2_PR_AY152857_1985
D4_G2_PR_AY152088_1998
D4_G2_SG_EU448464_2001
D4_G2_PR_AY152288_1994
D4_G2_PR_AY152048_1998
D4_G2_PR_AY152148_1994
D4_G2_PR_AY152064_1998
D4_G2_PR_AY152072_1998
D4_G2_VE_FJ850059_1998
D4_G2_BB_AY152375_1993
D4_G2_BB_AY152368_1999
D4_G2_CO_GU289913_1982
D4_G2_PR_AY152252_1987
D4_G2_VE_FJ639738_1998
D4_G2_VE_FJ639764_2001
D4_G2_US_FJ882599_1999
D4_G2_US_FJ882596_1998

Cluster 4 (3 sequences):
D4_G1_TH_U18440_1963
D4_G1_JP_AB111090_1961
D4_G1_PH_GQ868594_1956

Cluster 5 (5 sequences):
D4_G3_TH_AY618940_2001
D4_G3_TH_AY618986_1999
D4_G3_TH_AY618978_1997
D4_G3_TH_AY618981_1998
D4_G3_TH_AY618979_1997

Cluster 6 (6 sequences):
D4_G1_PH_EU448448_2005
D4_G1_PH_EU448449_2003
D4_G1_PH_U18434_1964
D4_G1_TH_U18441_1978
D4_G1_PH_U18435_1984
D4_G1_IN_AB111086_1996
