# Supplementary material for: Epidemiological dynamics of an urban Dengue 4 outbreak in São Paulo, Brazil
Source: PeerJ. 2016 Apr 5;4:e1892. doi: 10.7717/peerj.1892 (PMC4824887; doi:10.7717/peerj.1892)
Supplement: Supplemental Information 4 [file peerj-04-1892-s004.zip]

Archive with 3 entries (2 files):
- File S1.kmz
- __MACOSX/
- __MACOSX/._File S1.kmz
